# Supplementary material for: Naturally Produced Lovastatin Modifies the Histology and Proteome Profile of Goat Skeletal Muscle
Source: Animals (Basel). 2019 Dec 31;10(1):72. doi: 10.3390/ani10010072 (PMC7022420; doi:10.3390/ani10010072)
Supplement: Supplementary file 1 [file animals-10-00072-s001.xlsx]

## Sheet: Control vs Low
UniProt Accession	Description	Species	Coverage	# Unique Peptides	# AAs1	MW2 [kDa]	calc. pI3	Peak area		-Log p-value	Difference4
								Control	Low
Carbohydrate metabolism
P06733	Alpha-enolase	Homo sapiens	63.5171	3	381	43.085	7.12	33.1604	27.0763	5.20468	-6.08405
P00559	Phosphoglycerate kinase 1	Equus caballus	34.7826	2	253	28.748	8.88	32.2669	26.8174	4.65912	-5.44949
P16290	Phosphoglycerate mutase 2	Rattus norvegicus	30.9598	3	323	36.239	8.97	30.84	26.5666	3.34347	-4.27345
Q5E9B1	L-lactate dehydrogenase B chain	Bos taurus	29.2537	1	335	36.03	8.46	31.6442	24.1214	3.2198	-7.52282
P04406	Glyceraldehyde-3-phosphate dehydrogenase	Homo sapiens	48.3986	2	562	61.411	6.76	30.0895	23.3358	3.21953	-6.75374
P52210	Fructose-bisphosphate aldolase B	Ovis aries	24.1935	2	558	63.107	8.32	30.0439	25.5428	3.15671	-4.50114
P00883	Fructose-bisphosphate aldolase A	Oryctolagus cuniculus	76.6404	2	381	42.962	7.12	33.5137	27.4945	2.6703	-6.01918
P36871	Phosphoglucomutase-1	Homo sapiens	48.4412	6	417	44.574	8.41	31.7306	28.6689	2.61742	-3.06169
P19858	L-lactate dehydrogenase A chain	Bos taurus	7.14286	1	364	39.606	8.37	29.1362	24.2199	2.35208	-4.91633
P00355	Glyceraldehyde-3-phosphate dehydrogenase	Sus scrofa	9.74026	1	154	17	7.74	31.1526	27.0668	2.32646	-4.08578
P15259	Phosphoglycerate mutase 2	Homo sapiens	71.1286	3	381	43.032	7.09	31.3668	23.2435	2.10946	-8.12335
P06744	Glucose-6-phosphate isomerase	Homo sapiens	44.2478	12	339	36.744	7.66	29.1232	30.3555	2.01461	1.23227
Q2KJJ9	Fructose-1,6-bisphosphatase isozyme 2	Bos taurus	20	2	260	29.393	7.85	30.2522	27.7785	1.99272	-2.4737
P05065	Fructose-bisphosphate aldolase A	Rattus norvegicus	66.0661	4	333	35.813	8.35	34.2245	31.6439	1.74397	-2.5806
Creatine metabolism
Q9XSC6	Creatine kinase M-type	Bos taurus	24.6544	3	434	47.139	7.39	30.0427	23.7741	5.68125	-6.26856
P00563	Creatine kinase M-type	Oryctolagus cuniculus	59.3407	5	364	39.318	8.09	34.1746	27.0043	5.35622	-7.17026
Q5XLD3	Creatine kinase M-type	Sus scrofa	30.1587	2	126	13.793	6.95	28.2393	25.9138	2.51315	-2.32551
P06732	Creatine kinase M-type	Homo sapiens	11.6854	4	445	50.456	6.25	23.532	25.433	1.9752	1.90101
Other metabolic process
Q5S1S4	Carbonic anhydrase 3	Sus scrofa	10.5911	1	406	46.42	4.12	26.7375	23.2827	3.41915	-3.45489
P07450	Carbonic anhydrase 3	Equus caballus	13.0769	4	260	29.493	7.84	29.3719	26.4407	2.01437	-2.93126
P00571	Adenylate kinase isoenzyme 1	Sus scrofa	48.8189	3	381	43.074	7.25	33.1945	30.0416	1.99269	-3.15291
Q96DG6	Carboxymethylenebutenolidase homolog	Homo sapiens	5.25597	6	1465	164.792	6.19	24.9191	27.2558	1.70931	2.33674
Cell growth and development process
P54296	Myomesin-2	Homo sapiens	7.34463	1	177	19.45	7.71	22.672	25.6049	4.75265	2.93298
P62633	Cellular nucleic acid-binding protein	Homo sapiens	50.5495	1	364	39.327	8.09	34.1779	31.2976	4.27736	-2.88032
Q13642	Four and a half LIM domains protein 1	Homo sapiens	77.2727	2	154	17.043	7.83	34.0957	30.5379	2.38157	-3.55776
P19633	Calsequestrin-1	Rattus norvegicus	73.1928	3	332	36.574	8	33.889	32.3224	1.68684	-1.56662
Other proteins
P02191	Myoglobin	Cervus elaphus	52.5773	2	194	21.625	8.31	30.6978	25.8272	3.83379	-4.87057
P04250	Myoglobin	Lagostomus maximus	32.9341	9	334	36.7	6.44	32.2151	27.1485	3.12362	-5.06658
P49773	Histidine triad nucleotide-binding protein 1	Homo sapiens	37.9447	3	253	28.737	8.72	32.7094	27.4358	3.00687	-5.27359
P50397	Rab GDP dissociation inhibitor beta	Bos taurus	13.0612	3	245	28.03	7.18	28.3644	26.2541	1.89412	-2.11025
Control and Low represent 0 and 2 mg lovastatin/kg BW, respectively. 1 # AAs: number of amino acids. 2 MW: molecular weight. 3 calc. pI: calculated isoelectric point. 4 Difference: Difference in the intensity between Control and High treatment groups.

## Sheet: Control vs Medium
UniProt Accession	Description	Species	Coverage	# Unique Peptides	# AAs1	MW2 [kDa]	calc. pI3	Peak area		-Log p-value	Difference4
								Control	Medium
Carbohydrate metabolism
P00883	Fructose-bisphosphate aldolase A	Oryctolagus cuniculus	59.3407	5	364	39.318	8.09	34.1746	28.2085	3.79432	-5.96604
P05065	Fructose-bisphosphate aldolase A	Rattus norvegicus	50.5495	1	364	39.327	8.09	34.1779	29.3895	5.10483	-4.78833
P00355	Glyceraldehyde-3-phosphate dehydrogenase	Sus scrofa	66.0661	4	333	35.813	8.35	34.2245	32.0168	1.85765	-2.20776
P36871	Phosphoglucomutase-1	Homo sapiens	48.3986	2	562	61.411	6.76	30.0895	23.0679	4.95363	-7.02158
Q2KJJ9	Fructose-1,6-bisphosphatase isozyme 2	Bos taurus	44.2478	12	339	36.744	7.66	29.1232	30.712	2.70111	1.58876
P04406	Glyceraldehyde-3-phosphate dehydrogenase	Homo sapiens	29.2537	1	335	36.03	8.46	31.6442	26.8719	3.12244	-4.77233
P06733	Alpha-enolase	Homo sapiens	24.6544	3	434	47.139	7.39	30.0427	23.3829	5.71944	-6.65979
P15259	Phosphoglycerate mutase 2	Homo sapiens	34.7826	2	253	28.748	8.88	32.2669	26.156	5.72022	-6.11089
P06744	Glucose-6-phosphate isomerase	Homo sapiens	24.1935	2	558	63.107	8.32	30.0439	24.7045	3.90156	-5.33941
Q5E9B1	L-lactate dehydrogenase B chain	Bos taurus	32.9341	9	334	36.7	6.44	32.2151	27.7317	2.51717	-4.48335
P16290	Phosphoglycerate mutase 2	Rattus norvegicus	37.9447	3	253	28.737	8.72	32.7094	27.962	2.6887	-4.7474
Creatine metabolism
P00563	Creatine kinase M-type	Oryctolagus cuniculus	63.5171	3	381	43.085	7.12	33.1604	28.8185	2.94224	-4.34187
Q9XSC6	Creatine kinase M-type	Bos taurus	76.6404	2	381	42.962	7.12	33.5137	28.288	2.92957	-5.22567
Q5XLD3	Creatine kinase M-type	Sus scrofa	71.1286	3	381	43.032	7.09	31.3668	23.8456	1.98662	-7.52124
P06732	Creatine kinase M-type	Homo sapiens	48.8189	3	381	43.074	7.25	33.1945	28.6494	4.19897	-4.5451
Other metabolic process
Q5S1S4	Carbonic anhydrase 3	Sus scrofa	20	2	260	29.393	7.85	30.2522	27.7819	1.73181	-2.47036
P00571	Adenylate kinase isoenzyme 1	Sus scrofa	52.5773	2	194	21.625	8.31	30.6978	25.3855	3.48874	-5.31234
P48644	Retinal dehydrogenase 1	Bos taurus	16.3673	6	501	54.771	6.65	26.7339	28.7673	3.00929	2.03343
Cell growth and development process
Q13642	Four and a half LIM domains protein 1	Homo sapiens	30.9598	3	323	36.239	8.97	30.84	26.2132	3.97271	-4.62681
P62633	Cellular nucleic acid-binding protein	Homo sapiens	7.34463	1	177	19.45	7.71	22.672	25.4674	4.42639	2.79546
P19633	Calsequestrin-1	Rattus norvegicus	10.5911	1	406	46.42	4.12	26.7375	24.108	2.56169	-2.62954
Other proteins
P49773	Histidine triad nucleotide-binding protein 1	Homo sapiens	30.1587	2	126	13.793	6.95	28.2393	26.1833	2.04211	-2.056
Q2KHU5	O-acetyl-ADP-ribose deacetylase MACROD1	Bos taurus	27.3846	6	325	35.547	9.32	28.9831	27.1679	2.48631	-1.81521
Q09666	Neuroblast differentiation-associated protein AHNAK	Homo sapiens	4.21053	5	5890	628.699	6.15	24.6275	26.6959	1.76298	2.06841
Control and Medium represent 0 and 4 mg lovastatin/kg BW, respectively. 1 # AAs: number of amino acids. 2 MW: molecular weight. 3 calc. pI: calculated isoelectric point. 4 Difference: Difference in the intensity between Control and High treatment groups.

## Sheet: Control vs High
UniProt Accession	Description	Species	Coverage	# Unique Peptides	# AAs1	MW2 [kDa]	calc. pI3	Peak area		-Log p-value	Difference4
								Control	High
Carbohydrate metabolism
P19858	L-lactate dehydrogenase A chain	Bos taurus	73.1928	3	332	36.574	8	33.889	28.7862	3.57426	-5.10283
P13707	Glycerol-3-phosphate dehydrogenase [NAD(+)], cytoplasmic	Mus musculus	22.9226	6	349	37.548	7.17	31.8429	28.4802	3.0522	-3.36275
P36871	Phosphoglucomutase-1	Homo sapiens	48.3986	2	562	61.411	6.76	30.0895	24.7756	2.70629	-5.31388
P00559	Phosphoglycerate kinase 1	Equus caballus	48.4412	6	417	44.574	8.41	31.7306	28.1981	2.32118	-3.53256
Q7SIB7	Phosphoglycerate kinase 1	Sus scrofa	48.6811	4	417	44.53	7.9	31.7369	28.1323	2.28933	-3.60455
Q5E9B1	L-lactate dehydrogenase B chain	Bos taurus	32.9341	9	334	36.7	6.44	32.2151	27.7879	2.18499	-4.4272
Q08DP0	Phosphoglucomutase-1	Bos taurus	67.4377	12	562	61.551	6.81	31.5156	29.3999	2.01714	-2.11573
P60174	Triosephosphate isomerase	Homo sapiens	53.1469	12	286	30.772	5.92	32.4692	30.4419	1.75452	-2.02727
P00883	Fructose-bisphosphate aldolase A	Oryctolagus cuniculus	59.3407	5	364	39.318	8.09	34.1746	31.7142	1.73906	-2.4604
P08059	Glucose-6-phosphate isomerase	Sus scrofa	28.4946	2	558	63.086	7.99	30.022	26.8382	1.52629	-3.18384
P05065	Fructose-bisphosphate aldolase A	Rattus norvegicus	50.5495	1	364	39.327	8.09	34.1779	31.8963	1.49961	-2.28156
K0J107	Malate dehydrogenase, mitochondrial	Felis catus	34.3195	8	338	35.492	8.68	27.4796	25.1555	1.48319	-2.32412
A8BQB4	Glycogen debranching enzyme	Equus caballus	14.938	7	1533	174.555	6.7	28.772	24.7355	1.47134	-4.03642
P15259	Phosphoglycerate mutase 2	Homo sapiens	34.7826	2	253	28.748	8.88	32.2669	27.7364	1.46694	-4.53051
Q99798	Aconitate hydratase, mitochondrial	Homo sapiens	10.641	5	780	85.372	7.61	26.5188	23.7644	1.46584	-2.75438
Creatine metabolism
P06732	Creatine kinase M-type	Homo sapiens	48.8189	3	381	43.074	7.25	33.1945	30.6936	2.01644	-2.50087
P00563	Creatine kinase M-type	Oryctolagus cuniculus	63.5171	3	381	43.085	7.12	33.1604	30.814	1.86776	-2.34634
Q9XSC6	Creatine kinase M-type	Bos taurus	76.6404	2	381	42.962	7.12	33.5137	31.8974	1.50161	-1.61626
Other metabolic process
Q96DG6	Carboxymethylenebutenolidase homolog	Homo sapiens	13.0612	3	245	28.03	7.18	28.3644	23.517	3.03595	-4.84743
A4Z6H0	Adenylosuccinate synthetase isozyme 1	Sus scrofa	17.0678	1	457	50.067	8.51	26.3748	23.1684	1.61157	-3.20638
Other proteins
Q1KZF3	Beta A globin chain	Capra hircus	82.7586	13	145	16.011	7.3	30.8483	26.5442	3.03684	-4.30408
P50397	Rab GDP dissociation inhibitor beta	Bos taurus	11.6854	4	445	50.456	6.25	23.532	26.6626	2.90598	3.13066
I1X3V1	Galectin	Capra hircus	26.4706	3	136	14.808	5.1	26.9574	24.7999	2.64862	-2.15752
Q99497	Protein DJ-1	Homo sapiens	43.3862	7	189	19.878	6.79	29.875	27.4369	1.7053	-2.43806
Control and High represent 0 and 6 mg lovastatin/kg BW, respectively. 1 # AAs: number of amino acids. 2 MW: molecular weight. 3 calc. pI: calculated isoelectric point. 4 Difference: Difference in the intensity between Control and High treatment groups.

## Sheet: Low vs High
UniProt Accession	Description	Species	Coverage	# Unique Peptides	# AAs1	MW2 [kDa]	calc. pI3	Peak Area		-Log P-value	Difference4
								Low	High
Carbohydrate metabolism
P19858	L-lactate dehydrogenase A chain	Bos taurus	75.3	14	332	36.57	8	32.32	28.79	3.15	-3.54
P00883	Fructose-bisphosphate aldolase A	Oryctolagus cuniculus	67.03	3	364	39.32	8.09	27	31.71	2.91	4.71
P04406	Glyceraldehyde-3-phosphate dehydrogenase	Homo sapiens	27.76	2	335	36.03	8.46	24.12	30.62	2.54	6.5
K0J107	Malate dehydrogenase, mitochondrial	Felis catus	6.8	2	338	35.49	8.68	28.22	25.16	2.47	-3.06
P13707	Glycerol-3-phosphate dehydrogenase [NAD(+)], cytoplasmic	Mus musculus	11.75	4	349	37.55	7.17	30.84	28.48	2.11	-2.36
Cell growth and development process
Q13642	Four and a half LIM domains protein 1	Homo sapiens	39.94	8	323	36.24	8.97	26.57	30.12	2.5	3.55
Other metabolic process
A4Z6H0	Adenylosuccinate synthetase isozyme 1	Sus scrofa	3.06	1	457	50.07	8.51	25.97	23.17	2.21	-2.8
Q5S1S4	Carbonic anhydrase 3	Sus scrofa	14.23	8	260	29.39	7.85	27.78	31.41	3.65	3.63
Low and High represent 2 and 6 mg lovastatin/kg BW, respectively. 1 # AAs: number of amino acids. 2 MW: molecular weight. 3 calc. pI: calculated isoelectric point. 4 Difference: Difference in the intensity between Control and High treatment groups.

## Sheet: Medium vs High
UniProt Accession	Description	Species	Coverage	# Unique Peptides	# AAs1	MW2 [kDa]	calc. pI3	Peak Area		-Log P-value	Difference4
								Medium	High
Carbohydrate metabolism
Q2HYU2	ATP-dependent 6-phosphofructokinase, muscle type	Sus scrofa	42.05	2	780	85.27	8.18	27.96	24.91	1.55	-3.04
P13707	Glycerol-3-phosphate dehydrogenase [NAD(+)], cytoplasmic	Mus musculus	25.5	7	349	37.55	7.17	30.97	28.48	2.23	-2.49
P19858	L-lactate dehydrogenase A chain	Bos taurus	75.3	14	332	36.57	8	32.05	28.79	2.46	-3.26
K0J107	Malate dehydrogenase, mitochondrial	Felis catus	45.86	11	338	35.49	8.68	28.22	25.16	2.93	-3.06
Q08DP0	Phosphoglucomutase-1	Bos taurus	72.06	13	562	61.55	6.81	31.33	29.4	1.66	-1.93
P05065	Fructose-bisphosphate aldolase A	Rattus norvegicus	54.12	1	364	39.33	8.09	29.39	31.9	1.63	2.51
P00883	Fructose-bisphosphate aldolase A	Oryctolagus cuniculus	62.91	2	364	39.32	8.09	28.21	31.71	1.81	3.51
P04406	Glyceraldehyde-3-phosphate dehydrogenase	Homo sapiens	27.76	2	335	36.03	8.46	26.87	30.62	1.97	3.75
Other metabolic process
Q96DG6	Carboxymethylenebutenolidase homolog	Homo sapiens	8.16	2	245	28.03	7.18	29.34	23.52	3.53	-5.82
P48644	Retinal dehydrogenase 1	Bos taurus	31.34	13	501	54.77	6.65	28.77	24.47	2.5	-4.3
P00571	Adenylate kinase isoenzyme 1	Sus scrofa	61.34	1	194	21.63	8.31	25.39	28.58	1.72	3.2
Q5S1S4	Carbonic anhydrase 3	Sus scrofa	14.23	8	260	29.39	7.85	27.78	31.41	3.09	3.63
Cell growth and development process
Q2UVX4	Complement C3	Bos taurus	22.1	19	1661	187.14	6.84	27.35	24.08	1.64	-3.27
Q148F1	Cofilin-2	Bos taurus	51.81	6	166	18.73	7.88	28.7	25.81	2.35	-2.89
Q00872	Myosin-binding protein C, slow-type	Homo sapiens	14.64	14	1141	128.21	6.04	27.07	24.43	3.09	-2.64
Q13642	Four and a half LIM domains protein 1	Homo sapiens	30.03	2	323	36.24	8.97	26.21	30.12	3.01	3.9
Other proteins
Q99497	Protein DJ-1	Homo sapiens	47.09	8	189	19.88	6.79	30.07	27.44	1.99	-2.63
Q9JKS4	LIM domain-binding protein 3	Mus musculus	16.6	7	723	76.38	7.75	26.32	23.73	1.66	-2.6
Q148F8	Heat shock protein beta-6	Bos taurus	70.73	7	164	17.46	6.4	28.64	25.2	1.61	-3.43
Medium and High represent 4 and 6 mg lovastatin/kg BW, respectively. 1 # AAs: number of amino acids. 2 MW: molecular weight. 3 calc. pI: calculated isoelectric point. 4 Difference: Difference in the intensity between Control and High treatment groups.
